# Supplementary material for: Discrete genetic subtypes and tumor microenvironment signatures correlate with peripheral T-cell lymphoma outcomes
Source: Leukemia. 2025 Mar 31;39(5):1184–95. doi: 10.1038/s41375-025-02563-0 (PMC12055585; doi:10.1038/s41375-025-02563-0)
Supplement: Supplementary file 3 — Table S2 [file 41375_2025_2563_MOESM3_ESM.xlsx]

## Sheet: Sheet1
Table S2. Representative genes used in gene set variation analysis.
Gene set	Representative genes
TBX21	TBX21
TBX21	INFG
TBX21	STAT1
TBX21	CSF2
TFH	BCL6
TFH	CXCR5
TFH	HEY1
TFH	CXCL13
TFH	LPAR1
TFH	SOX8
TFH	S1PR3
TFH	ANK2
GATA3	EGR1
GATA3	CAT
GATA3	SEPT6
GATA3	GATA3
