# Supplementary material for: Discrete genetic subtypes and tumor microenvironment signatures correlate with peripheral T-cell lymphoma outcomes
Source: Leukemia. 2025 Mar 31;39(5):1184–95. doi: 10.1038/s41375-025-02563-0 (PMC12055585; doi:10.1038/s41375-025-02563-0)
Supplement: Supplementary file 4 — Table S3 [file 41375_2025_2563_MOESM4_ESM.xlsx]

## Sheet: Sheet1
Table S3. Results of Mutsig2CV (Top30)
rank	gene	longname	codelen	nnei	nncd	nsil	nmis	nstp	nspl	nind	nnon	npat	nsite	pCV	pCL	pFN	p	q
1	TET2	tet oncogene family member 2	6145	2	0	2	41	34	6	74	155	94	141	1e-16	0.055	1e-05	1e-16	4.72e-13
2	RHOA	ras homolog gene family, member A	927	19	0	1	47	1	0	1	49	48	4	1e-16	1e-05	1e-05	1e-16	4.72e-13
3	DNMT3A	DNA (cytosine-5-)-methyltransferase 3 alpha	2964	8	1	1	22	5	2	5	34	33	29	1e-16	0.00147	1e-05	1e-16	4.72e-13
4	IDH2	isocitrate dehydrogenase 2 (NADP+), mitochondrial	1402	6	0	1	29	0	0	1	30	30	4	1e-16	1e-05	1	1e-16	4.72e-13
5	TP53	tumor protein p53	1955	60	3	0	13	1	1	1	16	14	16	2.27e-10	1	0.0069	8.26e-11	3.12e-07
6	CD28	CD28 molecule	679	29	0	0	10	0	0	0	10	9	8	9.61e-07	0.000533	0.4	1.56e-08	4.89e-05
7	PLCG1	phospholipase C, gamma 1	4002	11	1	0	7	0	0	2	9	9	8	2.97e-06	0.045	0.0432	4.36e-07	0.00118
8	CTNNB1	catenin (cadherin-associated protein), beta 1, 88kDa	2418	2	0	0	5	0	0	0	5	5	3	0.00148	5e-05	0.492	1.53e-06	0.0036
9	HLA-A	major histocompatibility complex, class I, A	1128	39	0	0	4	1	0	2	7	7	6	2.91e-06	0.083	0.302	1.79e-06	0.00375
10	RREB1	ras responsive element binding protein 1	5297	37	0	1	4	1	0	0	5	5	4	0.00287	0.0308	0.0508	0.000142	0.268
11	ZFHX3	zinc finger homeobox 3	11157	3	0	10	6	0	0	6	12	11	10	0.202	8e-05	0.999	0.000304	0.521
12	FAS	Fas (TNF receptor superfamily, member 6)	1046	5	0	0	0	0	0	2	2	2	2	0.000624	1	0.051	0.000381	0.598
13	NOTCH2NL	Notch homolog 2 (Drosophila) N-terminal like	735	36	0	0	3	0	0	1	4	4	4	4.64e-05	1	0.893	0.00051	0.703
14	MED14	mediator complex subunit 14	4485	3	0	0	2	0	0	0	2	2	2	0.000522	NaN	NaN	0.000522	0.703
15	EMR2	egf-like module containing, mucin-like, hormone receptor-like 2	2553	2	6	4	4	0	0	0	4	4	1	0.407	0.0001	0.946	0.000615	0.758
16	RP1L1	retinitis pigmentosa 1-like 1	7223	0	0	26	2	0	0	6	8	6	5	1	3e-05	0.567	0.000643	0.758
17	HPGD	hydroxyprostaglandin dehydrogenase 15-(NAD)	825	1	1	0	1	1	0	0	2	2	2	0.00221	1	0.024	0.000788	0.79
18	MLL3	myeloid/lymphoid or mixed-lineage leukemia 3	14968	1	1	0	8	0	0	1	9	8	8	0.0223	0.0097	0.159	0.000795	0.79
19	EPPK1	epiplakin 1	7267	0	1	21	11	0	0	1	12	11	8	1	3e-05	0.0358	0.000835	0.79
20	VAV1	vav 1 guanine nucleotide exchange factor	2644	0	0	0	3	0	0	2	5	5	5	0.00025	1	0.222	0.000837	0.79
21	AKR1C1	aldo-keto reductase family 1, member C1 (dihydrodiol dehydrogenase 1; 20-alpha (3-alpha)-hydroxysteroid dehydrogenase)	1004	26	0	0	1	0	0	2	3	3	2	0.0231	0.0132	0.209	0.000928	0.834
22	IL28A	interleukin 28A (interferon, lambda 2)	627	9	0	0	3	0	0	0	3	3	3	0.000128	1	0.999	0.00127	1
23	PDPR	pyruvate dehydrogenase phosphatase regulatory subunit	2721	11	0	0	5	0	0	0	5	5	5	0.000855	1	0.107	0.00154	1
24	ACTR3B	ARP3 actin-related protein 3 homolog B (yeast)	1301	3	0	0	2	0	0	0	2	2	1	0.0162	0.01	0.458	0.00157	1
25	UGGT1	UDP-glucose glycoprotein glucosyltransferase 1	4828	7	1	1	3	0	0	0	3	3	2	0.0875	0.0019	0.658	0.00169	1
26	PILRA	paired immunoglobin-like type 2 receptor alpha	940	8	0	0	2	0	0	0	2	2	2	0.00136	1	0.138	0.00219	1
27	GPR108	G protein-coupled receptor 108	1705	8	0	1	0	0	2	0	2	2	1	0.0237	0.0238	0.164	0.00221	1
28	ARID1A	AT rich interactive domain 1A (SWI-like)	6936	10	1	0	2	2	1	1	6	6	6	0.000253	1	0.916	0.00235	1
29	PML	promyelocytic leukemia	3719	20	0	0	1	0	0	2	3	3	2	0.0527	0.004	0.909	0.00235	1
30	STAT3	signal transducer and activator of transcription 3 (acute-phase response factor)	2417	5	0	0	6	0	0	0	6	6	6	0.000321	1	0.81	0.00291	1
