# Supplementary material for: Discrete genetic subtypes and tumor microenvironment signatures correlate with peripheral T-cell lymphoma outcomes
Source: Leukemia. 2025 Mar 31;39(5):1184–95. doi: 10.1038/s41375-025-02563-0 (PMC12055585; doi:10.1038/s41375-025-02563-0)
Supplement: Supplementary file 5 — Table S4 [file 41375_2025_2563_MOESM5_ESM.xlsx]

## Sheet: Sheet1
Table S4. driver gene candidates
No. of mutated cases	Gene	Pathway	Significant in MutSig2CV	Significant in GISTIC2	Reference
91	TET2	TFH-related	Yes
49	RHOA	TFH-related	Yes
34	DNMT3A	TFH-related	Yes
28	IDH2	TFH-related	Yes
22	CD28	TCR-signaling/NFkB	Yes	Yes
15	HLA-A	Immune surveillance	Yes
15	IRF4	TCR-signaling/NFkB		Yes
11	TP53	Tumor suppresor	Yes
10	PLCG1	TCR-signaling/NFkB	Yes
10	CDKN2A	Tumor suppresor		Yes
5	CTNNB1	TCR-signaling/NFkB	Yes
14	HLA-B	Immune surveillance			Watatani, Leukemia 2019
13	FAS	Immune surveillance			Watatani, Leukemia 2019; Heavican, Blood 2019
13	HLA-C	Immune surveillance			Watatani, Leukemia 2019
11	B2M	Immune surveillance			Watatani, Leukemia 2019
11	PTEN	PI3K/AKT/mTOR			Heavican, Blood 2019
11	RB1	Tumor suppresor			Heavican, Blood 2019
10	CD58	Immune surveillance			Watatani, Leukemia 2019; Heavican, Blood 2019
7	KMT2C	epigenetic			Watatani, Leukemia 2019
7	VAV1	TCR-signaling/NFkB			Watatani, Leukemia 2019; Vallois, Blood 2016
6	SOCS1	JAK-STAT			Watatani, Leukemia 2019; Heavican, Blood 2019
6	FAT3	Tumor suppresor			﻿González-Gil, Haematologica 2022
5	TET3	epigenetic			Heavican, Blood 2019
4	CSMD3	Others			Lee, Leukemia 2019
4	ACTB	epigenetic			Wright, Cancer cell 2020
4	ARID1A	epigenetic			Watatani, Leukemia 2019; Heavican, Blood 2019
4	FAT1	Tumor suppresor			Laginestra, Modern Pathology 2019; Falchi, Blood 2021; Wai, Haematologica 2022
4	FAT2	Tumor suppresor			NA
3	HIST1H1D	epigenetic			LI, Blood 2014; ﻿Krysiak, Blood 2017
3	HIST1H3G	epigenetic			﻿Krysiak, Blood 2017
3	IGLL5	Others			Panea, Blood 2019
3	IRF2BP2	Transcriptional regulation			Watatani, Leukemia 2019
3	JUNB	Transcriptional regulation			Hartmann, Leukemia 2016
3	KIT	Others			Falchi, Blood 2021
3	NFKBIZ	TCR-signaling/NFkB			Kogure, Blood 2022
3	PIK3R1	PI3K/AKT/mTOR			Watatani, Leukemia 2019; Heavican, Blood 2019
3	PRDM1	Transcriptional regulation			Watatani, Leukemia 2019
3	PTPRC	TCR-signaling/NFkB			Watatani, Leukemia 2019; Song, Blood 2018
3	PTPRD	PI3K/AKT/mTOR			Wai, Haematologica 2022
3	SETD1B	epigenetic			Watatani, Leukemia 2019
3	ATM	Tumor suppresor			Watatani, Leukemia 2019; Heavican, Blood 2019
3	KMT2D	epigenetic			Watatani, Leukemia 2019
3	SPEN	epigenetic			Vallois, Blood 2016
3	STAT3	JAK-STAT			Watatani, Leukemia 2019; Vallois, Blood 2016
3	YTHDF2	Transcriptional regulation			Watatani, Leukemia 2019
2	BCL11B	Transcriptional regulation			Heavican, Blood 2019
2	CARD11	TCR-signaling/NFkB			Watatani, Leukemia 2019; Vallois, Blood 2016
2	CHEK2	Tumor suppresor			Heavican, Blood 2019
2	ETV6	Transcriptional regulation			Watatani, Leukemia 2019
2	FYN	TCR-signaling/NFkB			Watatani, Leukemia 2019; Vallois, Blood 2016
2	GTF2I	Transcriptional regulation			Vallois, Blood 2016
2	HIST1H1C	epigenetic			Morin, Nature 2011; LI, Blood 2014; ﻿Krysiak, Blood 2017
2	HIST1H2BC	epigenetic			NA
2	HIST1H2BI	epigenetic			NA
2	HIST1H4D	epigenetic			NA
2	HIST1H4L	epigenetic			NA
2	MGAM	Others			Jiang, Nature Genetics 2015
2	NFKBIA	TCR-signaling/NFkB			Write, Cancer Cell 2020
2	NOTCH1	Others			Watatani, Leukemia 2019; Heavican, Blood 2019
2	PIK3CD	PI3K/AKT/mTOR			Song, Blood 2018; Heavican, Blood 2019
2	TNFRSF14	Immune surveillance			Watatani, Leukemia 2019
2	ARID2	epigenetic			Kataoka, Nautre Genetics 2015
2	ASXL3	epigenetic			Jiang, Nautre Genetics 2015
2	CD274	Immune surveillance			Watatani, Leukemia 2019
2	CREBBP	epigenetic			Watatani, Leukemia 2019; ﻿Schatz, Leukemia 2015
2	DDX3X	Transcriptional regulation			Watatani, Leukemia 2019
2	MDN1	Others			Vallois, Blood 2016
2	STAT5B	JAK-STAT			﻿Schatz, Leukemia 2015
1	ANKRD11	epigenetic			Vasmatzis, Blood 2012
1	BCL6	Transcriptional regulation			Watatani, Leukemia 2019; Heavican, Blood 2019
1	BRAF	Others			da Silva Almeida, Nature Genetics 2015
1	CCR4	T-cell traficking			Watatani, Leukemia 2019
1	CCR7	T-cell traficking			Watatani, Leukemia 2019
1	CIITA	Immune surveillance			Watatani, Leukemia 2019
1	CSMD2	Others			Lee, Leukemia 2019
1	EP300	epigenetic			Watatani, Leukemia 2019; Heavican, Blood 2019
1	FOXP1	Transcriptional regulation			Watatani, Leukemia 2019
1	HIST1H1B	epigenetic			LI, Blood 2014; ﻿Krysiak, Blood 2017
1	HIST1H2AD	epigenetic			NA
1	HIST1H2AE	epigenetic			NA
1	HIST1H2AJ	epigenetic			NA
1	HIST1H2BN	epigenetic			NA
1	HIST1H3C	epigenetic			NA
1	HIST1H4A	epigenetic			NA
1	JAK2	JAK-STAT			Heavican, Blood 2019; Vallois, Blood 2016
1	JAK3	JAK-STAT			Watatani, Leukemia 2019; Vallois, Blood 2016
1	MGA	Tumor suppresor			Jiang, Nature Genetics 2015; Wai, Haematologica 2022
1	PIK3CA	PI3K/AKT/mTOR			Vallois, Blood 2016; Heavican, Blood 2019
1	POT1	Tumor suppresor			Falchi, Blood 2021; Park, Blood 2017; Tensen, Blood 2022
1	PPM1D	Tumor suppresor			Stengel, Blood advances 2021
1	SETD2	epigenetic			Watatani, Leukemia 2019
1	TBL1XR1	Transcriptional regulation			Watatani, Leukemia 2019
1	TNFAIP3	TCR-signaling/NFkB			Watatani, Leukemia 2019
1	TP63	Tumor suppresor			﻿Vasmatzis, Blood 2012; Laginestra, Modern Pathology 2019
1	TP73	Tumor suppresor			Kogure, Blood 2022
1	TRRAP	epigenetic			Tensen, Blood 2022
1	CHD2	epigenetic			Laurent, Blood 2019
1	PRKCB	TCR-signaling/NFkB			Kataoka, Nautre Genetics 2015; Kogure, Blood 2022
