# Supplementary material for: Discrete genetic subtypes and tumor microenvironment signatures correlate with peripheral T-cell lymphoma outcomes
Source: Leukemia. 2025 Mar 31;39(5):1184–95. doi: 10.1038/s41375-025-02563-0 (PMC12055585; doi:10.1038/s41375-025-02563-0)
Supplement: Supplementary file 6 — Table S5 [file 41375_2025_2563_MOESM6_ESM.xlsx]

## Sheet: Sheet1
Table S5. Frequencies and significane of arm-level copy number alterations
Arm	Amp frequency	Amp z-score	Amp q-value	Del frequency	Del z-score	Del q-value
1p	0.04	1.1	0.377	0	-1.52	0.973
1q	0.08	3.54	0.00161	0	-1.53	0.973
2p	0.04	0.347	0.663	0.01	-1.28	0.973
2q	0.03	0.111	0.759	0.01	-1.07	0.973
3p	0.04	0.441	0.628	0.02	-0.662	0.973
3q	0.05	1.03	0.377	0.01	-1.2	0.973
4p	0.07	1.7	0.177	0.01	-1.38	0.973
4q	0.08	2.66	0.0193	0.01	-1.19	0.973
5p	0.22	9.7	0	0	-1.8	0.973
5q	0.2	10.7	0	0.01	-0.903	0.973
6p	0.04	0.484	0.628	0.01	-1.2	0.973
6q	0.05	0.871	0.451	0.02	-0.736	0.973
7p	0.09	3.37	0.00247	0	-1.85	0.973
7q	0.1	4.57	2.49e-05	0	-1.69	0.973
8p	0.03	-0.326	0.841	0.03	-0.326	0.973
8q	0.03	-0.203	0.835	0.03	-0.203	0.973
9p	0.04	0.115	0.759	0.02	-0.904	0.973
9q	0.03	-0.0835	0.82	0.03	-0.0835	0.973
10p	0	-1.94	0.974	0.07	1.62	0.298
10q	0	-1.72	0.974	0.08	2.83	0.0315
11p	0.01	-1.31	0.954	0.03	-0.235	0.973
11q	0.01	-1.09	0.954	0.03	0.089	0.973
12p	0.03	-0.379	0.841	0	-1.93	0.973
12q	0.03	0.0358	0.777	0	-1.71	0.973
13q	0.02	-0.82	0.934	0.04	0.227	0.973
14q	0.06	1.75	0.177	0.01	-1.12	0.973
15q	0.01	-1.11	0.954	0.06	1.76	0.259
16p	0.03	-0.214	0.835	0.02	-0.752	0.973
16q	0.02	-0.817	0.934	0.03	-0.29	0.973
17p	0.01	-1.32	0.954	0.07	1.83	0.259
17q	0.02	-0.448	0.841	0.03	0.148	0.973
18p	0.06	1.05	0.377	0.04	0.0673	0.973
18q	0.06	1.18	0.368	0.02	-0.865	0.973
19p	0.02	-0.439	0.841	0.19	9.38	0
19q	0.03	0.55	0.613	0.19	10.9	0
20p	0.05	0.626	0.591	0.03	-0.385	0.973
20q	0.06	1.37	0.287	0.02	-0.753	0.973
21p	0.19	8.26	1.48e-15	0.07	1.97	0.242
21q	0.09	3.26	0.00317	0	-1.88	0.973
22q	0.06	1.53	0.231	0.04	0.445	0.973
AMP, amplification; Del, deletion
