# Supplementary material for: Discrete genetic subtypes and tumor microenvironment signatures correlate with peripheral T-cell lymphoma outcomes
Source: Leukemia. 2025 Mar 31;39(5):1184–95. doi: 10.1038/s41375-025-02563-0 (PMC12055585; doi:10.1038/s41375-025-02563-0)
Supplement: Supplementary file 7 — Table S6 [file 41375_2025_2563_MOESM7_ESM.xlsx]

## Sheet: Sheet1
Table S6. Shared samples between the current and previous studies.
Sample	previous identifier
T1001	PTCL001
T1002	PTCL007
T1003	PTCL002
T1006	PTCL003
T1007	PTCL004
T1009	PTCL005
T1012	NA
T1014	PTCL014
T1015	NA
T1016	PTCL094
T1018	NA
T1020	NA
T1021	NA
T1022	NA
T1024	NA
T1025	NA
T1026	NA
T1028	PTCL236
T1029	NA
T1030	PTCL237
T1031	PTCL163
T1032	PTCL238
T1033	NA
T1034	NA
T1035	NA
T1036	PTCL239
T1037	PTCL240
T1038	PTCL241
T1039	PTCL242
T1040	NA
T1045	NA
T1056	NA
T1057	NA
T1058	NA
T1059	NA
T1061	NA
T1062	NA
T2006	PTCL200
T2007	PTCL248
T2008	NA
T2009	PTCL177
T2010	PTCL187
T2011	PTCL227
T2012	PTCL262
T2013	PTCL169
T2014	PTCL207
T2015	PTCL194
T2016	PTCL168
T2017	PTCL195
T2019	PTCL193
T2021	PTCL180
T2022	PTCL212
T2023	PTCL198
T2024	NA
T2025	NA
T2026	PTCL246
T2027	PTCL166
T2029	PTCL182
T2030	PTCL217
T2031	NA
T2032	PTCL173
T2033	PTCL189
T2035	PTCL175
T2036	PTCL199
T2037	PTCL259
T2038	PTCL249
T2039	PTCL210
T2041	PTCL219
T2043	NA
T2044	PTCL205
T2045	PTCL209
T2048	PTCL222
T2050	PTCL220
T2051	PTCL243
T2052	PTCL260
T2053	PTCL244
T2055	PTCL184
T2059	PTCL215
T2060	PTCL185
T2062	PTCL218
T2063	PTCL203
T2064	PTCL204
T2066	PTCL223
T2067	PTCL191
T2068	PTCL202
T2069	PTCL258
T2070	PTCL174
T2071	PTCL226
T2072	PTCL172
T2073	PTCL176
T2074	PTCL178
T2075	PTCL224
T2076	PTCL179
T2077	PTCL190
T2078	PTCL213
T2079	PTCL171
T2082	PTCL230
T2083	PTCL231
T2086	PTCL216
T2087	PTCL261
T2088	PTCL228
T2089	PTCL221
T2090	PTCL229
T2091	PTCL252
T3001	NA
T3002	PTCL106
T3003	PTCL107
T3004	PTCL164
T3005	PTCL103
T3006	NA
T4001	NA
T4002	NA
T4003	NA
T5001	NA
T5003	NA
T6001	PTCL112
T7001	PTCL025
T7002	PTCL026
T7003	PTCL027
T7004	PTCL028
T7005	NA
T7006	PTCL030
T7007	PTCL031
T7009	PTCL033
T7010	PTCL034
T7011	PTCL036
T7012	PTCL037
T7013	PTCL038
T8001	PTCL232
